# Supplementary material for: vapD Mutation Shows Impairment in the Persistence of Helicobacter pylori Within AGS Cells
Source: Microorganisms. 2025 Aug 21;13(8):1952. doi: 10.3390/microorganisms13081952 (PMC12388325; doi:10.3390/microorganisms13081952)
Supplement: Supplementary file 1 [file microorganisms-13-01952-s001.zip]

Archive with 5 entries (5 files):
- Figure S1A-B.pdf
- Figure S2.pdf
- Table S1.pdf
- Table S2.xlsx
- Table S3.xlsx
