# Supplementary material for: vapD Mutation Shows Impairment in the Persistence of Helicobacter pylori Within AGS Cells
Source: Microorganisms. 2025 Aug 21;13(8):1952. doi: 10.3390/microorganisms13081952 (PMC12388325; doi:10.3390/microorganisms13081952)
Supplement: Supplementary file 1 [file microorganisms-13-01952-s001.zip › Table S2.xlsx]

## Sheet: Hoja1
Table S2.Transcriptional values of vacA and 16sHp genes of intracellular Helicobacter pylori 26695 wild type strain.
Strain/Time	vacA WT	16s Hp	vacA - 16s Hp	ΔΔCt	Fold increase
Wt / t1	23.692	11.8502	11.8418	0	1
Wt / t2	20.9835	16.8926	4.09088	-7.75092	215.406
Wt / t3	17.8451	14.3913	3.45383	-8.38796	334.987
Wt / t4	22.424	22.7264	-0.302382	-12.1442	4526.49
Wt / t5	18.4824	20.6255	-2.14311	-13.9849	16213.4
Wt / t6	21.3928	19.725	1.66781	-10.174	1155.25
Wt / t7	38.0431	34.9483	3.0948	-8.747	429.645
Wt / t8	20.9826	20.1373	0.845278	-10.9965	2043.06
Wt/ t9	20.619	23.3566	-2.73759	-14.5794	24481.2
The table shows the values of the increasement of the transcription of vacA gene of H. pylori 26695 wt strain, normalized with its own endogenous gene 16sHp in the co-culture with AGS cells, at different time points.
