# Supplementary material for: vapD Mutation Shows Impairment in the Persistence of Helicobacter pylori Within AGS Cells
Source: Microorganisms. 2025 Aug 21;13(8):1952. doi: 10.3390/microorganisms13081952 (PMC12388325; doi:10.3390/microorganisms13081952)
Supplement: Supplementary file 1 [file microorganisms-13-01952-s001.zip › Table S3.xlsx]

## Sheet: Hoja1
Table S3. Transcriptional values of vacA and 16sHP genes of intracellular Helicobacter pylori 26695ΔvapD strain.
Strain/Time	vacA MUT9	16s Hp	vacA - 16s Hp	ΔΔCt	Fold increase
9 / t1	22.9635	16.33	6.63357	0	1
9 / t2	21.9345	14.4832	7.45128	0.817712	0.567341
9 / t3	20.1279	17.3704	2.75752	-3.87605	14.6827
9 / t4	31.1089	24.6064	6.50253	-0.131044	1.09509
9 / t5	25.3739	23.1837	2.19022	-4.44335	21.7562
9 / t6	23.0048	19.5114	3.49343	-3.14013	8.81606
9 / t7	23.775	23.8629	-0.0878773	-6.72145	105.525
9 / t8	22.7891	22.5116	0.277435	-6.35613	81.9195
9 / t9	26.7806	28.332	-1.55136	-8.18493	291.01
The table shows the changes in the transcription values of the vacA gene of the H. pylori 26695ΔvapD strain, normalized with its own endogenous gene 16sHp in the co-culture with AGS cells, at different time points.
